# Supplementary material for: Evaluation of Pharmacist-Developed Educational Leaflets for Women’s Health: A Pre–Post Study of Knowledge and Perceived Usefulness
Source: Pharmacy (Basel). 2026 Feb 5;14(1):29. doi: 10.3390/pharmacy14010029 (PMC12922133; doi:10.3390/pharmacy14010029)
Supplement: Supplementary file 1 [file pharmacy-14-00029-s001.zip]

Archive with 4 entries (4 files):
- Figures - supplementary 1-5.pdf
- File S1 pharmacy-4061556-supplementary-Educational leaflet for women’s health.pdf
- File S2 pharmacy-4061556-supplementary-Knowledge Questionnaire on Women.pdf
- File S3 pharmacy-4061556-supplementary-Questionnaire on the Evaluation of the Educational Leaflet.pdf
